# Supplementary material for: Synergistic Action of Phage and Antibiotics: Parameters to Enhance the Killing Efficacy Against Mono and Dual-Species Biofilms
Source: Antibiotics (Basel). 2019 Jul 25;8(3):103. doi: 10.3390/antibiotics8030103 (PMC6783858; doi:10.3390/antibiotics8030103)
Supplement: Supplementary file 1 [file antibiotics-08-00103-s001.zip]

Archive with 5 entries (5 files):
- Supplementary File/20190613 -Supplementary File -  Synergistic action of phage and antibiotics.docx
- Supplementary File/Figure S1.png
- Supplementary File/Figure S2.png
- Supplementary File/Figure S3.png
- Supplementary File/Figure S4.png
